# Supplementary material for: Transmembrane anterior posterior transformation 1 regulates BMP signaling and modulates the protein stability of SMAD1/5
Source: J Biol Chem. 2022 Nov 9;298(12):102684. doi: 10.1016/j.jbc.2022.102684 (PMC9763856; doi:10.1016/j.jbc.2022.102684)
Supplement: Table S1 [file mmc1.xlsx]

## Sheet: Sheet1
	Name	Sequence (5' - 3')
	Mus-Smad1-qF	ACCTGTGGCTTCCGTCTC
	Mus-Smad1-qR	ATCGTGGCTCCTTCGTC
	Mus-Smad5-qF	AAGTAGATTCTGCCTGGGATT
	Mus-Smad5-qR	AGACGGTGGTGGGATGG
	Mus-Id1-qF	AGGTGAACGTCCTGCTCTACGA
	Mus-Id1-qR	CAGGATCTCCACCTTGCTCACT
	Mus-Id2-qF	GGACATCAGCATCCTGTCCTT
	Mus-Id2-qR	TCTCCTGGTGAAATGGCTGA
	Mus-ALP-qF	CGGGACTGGTACTCGGATAA
	Mus-ALP-qR	ATTCCACGTCGGTTCTGTTC
	Mus-Collagen-qF	CCAACAAGCATGTCTGGTTAGGAG
	Mus-Collagen-qR	GCAATGCTGTTCTTGCAGTGGTA
	Mus-Osteonectin-qF	GCATGCGTGACTGGCTCAA
	Mus-Osteonectin-qR	AAGTCTCGGGCCAACAGCTC
	Mus-Osteocalcin-qF	AAGCAGGAGGGCAATAAGGT
	Mus-Osteocalcin-qR	AGCCTCTAAATGTGGTAAAACTCCA
	Mus-GAPDH-qF	AACTTTGGCATTGTGGAAGG
	Mus-GAPDH-qR	ACACATTGGGGGTAGGAACA
	Mus-beta-actin-qF	TTGGATGCCTGTGGTCTGTC
	Mus-beta-actin-qR	TAGAGCCACCAATCCACACA
	SMAD1-EVE-F	TCCTATTTCAGAAGTAGAATAAATCGATTCGAATTC
	SMAD1-EVE-R	GAATCGATTTATTCTACTTCTGAAATAGGATTATGAGGTG
	SMAD1-AVA-F	TCCTATTTCAGCTGTAGCTTAAATCGATTCGAATTC
	SMAD1-AVA-F	GAATCGATTTAAGCTACAGCTGAAATAGGATTATGAGGTG
	SMAD1-MAPK-PM1-F	GTTTCCTCACGCTCCCAATAGCAGTTACC
	SMAD1-MAPK-PM1-R	TGCTATTGGGAGCGTGAGGAAACGGGT
	SMAD1-MAPK-PM2-F	TACCCAAACGCTCCTGGGAGCAGCAGCAG
	SMAD1-MAPK-PM2-R	GCTCCCAGGAGCGTTTGGGTAACTGCTAT
	SMAD1-MAPK-PM3-F	TACCCTCACGCTCCCACCAGCTCAGAC
	SMAD1-MAPK-PM3-R	GCTGGTGGGAGCGTGAGGGTAGGTGCT
	SMAD1-MAPK-PM4-F	GACCCAGGAGCCCCTTTCCAGATGCCAG
	SMAD1-MAPK-PM4-R	TCTGGAAAGGGGCTCCTGGGTCTGAGCTG
	SMAD1-GSK-PM1-F	CCCAATAGCGCTTACCCAAACTCTCCTG
	SMAD1-GSK-PM1-R	GTTTGGGTAAGCGCTATTGGGAGAGTG
	SMAD1-GSK-PM23-F	CCTGGGGCCAGCAGCAGCGCCTACCCTCACTCTCCCAC
	SMAD1-GSK-PM23-R	GTGAGGGTAGGCGCTGCTGCTGGCCCCAGGAGAGTTTGG
	SMAD1-GSK-PM4-F	CCCACCAGCGCAGACCCAGGAAGCCCT
	SMAD1-GSK-PM4-R	TCCTGGGTCTGCGCTGGTGGGAGAGTGAG
	SMAD1-SMURF1-PM-F	GCTGATACGGCCGCAGCTGCTTACCTGCCTCCT
	SMAD1-SMURF1-PM-R	CAGGTAAGCAGCTGCGGCCGTATCRGCTGGCAT
	SMAD1-MH1-F	CGGGATCCATGAATGTGACAAGTTTATTTTCC
	SMAD1-MH1-R	CGGAATTCTTAGTTGAGTGGCATGTGAGGCTC
	SMAD1-Linker-F	CGGGATCCATGGCCACTTTTCCAGATTCTTTC
	SMAD1-Linker-R	CGGAATTCTTATGTGTCCATCGGCTGAGAGCC
	SMAD1-MH2-F	CGGGATCCATGAACATGATGGCGCCTCCCCTG
	SMAD1-MH2-R	CGGAATTCTTAAGATACAGATGAAATAGGATT
	z-tapt1b-insitu-F	GCATCAGTCACCACTCAGCC
	z-tapt1b-insitu-R	GTTCCCAACATCAGCACCAG
	z-tapt1a-insitu-F	GCCTTCAACTCGCATAACAA
	z-tapt1a-insitu-R	GAAACAAGACAAAACCTCCA
	tapt1a-RT-F	CGCAGGGAGAGGGTTTACAC
	tapt1a-RT-R	TTGTTATGCGAGTTGAAGGC
	tapt1b-RT-F	GTGAGGTTTATTAGTGCTGAG
	tapt1b-RT-R	GGTGAGGAGTGATTTGTTATG
	beta-actin-RT-F	CTTGCGGTATCCACGAGAC
	beta-actin-RT-R	GCGCCATACAGAGCAGAA
	TAPT1-D353V-F	GCATCAGAAATTGCCGTGGTTATTGTAAAACATGCC
	TAPT1-D353V-R	GGCATGTTTTACAATAACCACGGCAATTTCTGATGC
	TAPT1-∆exon10-F	CAATGACATTACTGCAGATGCATACACTGATTACAGTGAC
	TAPT1-∆exon10-R	ATCTGCAGTAATGTCATTG
	TAPT1 1-282aa-R	CGGAATTCTCAATTATTAGACATCATGATAGT
	mTAPT1 1-279aa-R	CGGAATTCTCAATTATTAGACATCATGATAG
	SMURF1-CA-F	GCCCATACCGCCTTTAACCGGATCGACATTC
	SMURF1-CA-R	GATCCGGTTAAAGGCGGTATGGGCCTTCGGAAGG
